# Supplementary material for: Immunomorphological Analysis of the CD40–CD154 Interaction in T Follicular Helper Cell Lymphoma Emphasizes the Significance of the CD40–CD154 Axis in the Disease
Source: Cells. 2026 Apr 26;15(9):785. doi: 10.3390/cells15090785 (PMC13162781; doi:10.3390/cells15090785)
Supplement: Supplementary file 1 [file cells-15-00785-s001.zip › Supplementary Table S1.xlsx]

## Sheet: Munka1
Case	Sex/Age (years)	Biopsy site	Primary diagnosis	Histologically confirmed relapse	Stage	Phenotype	B-cell proliferation	EBV positivity	T-cell clonality	B-cell clonality	RHOA G17V mutation	CD154	CD154 positivity score	CD40-positive area (%)
1	Male/42	LN	TFHL-AI-1	TFHL-AI-1	IVB	CD3+/CD4+/CD10+CXCL13+CXCR5+ICOS+CD134+	Hyperplastic follicles	5% (plasma cells, B-IBs)	monoclonal	polyclonal		positive	1	30
2	Male/53	LN	TFHL-AI-1		No data	CD3+/CD4+/CD10+/BCL6+/PD1+/CXCL13+/CXCR5+ICOS+CD134+	Hyperplastic follicles	10% (intrafollicular B-IBs)	monoclonal	polyclonal	positive	positive	1	40
3	Male/71	LN	TFHL-AI-1		IVB	CD3+/CD4+/CD10+/BCL6+/PD1+/CXCL13+/CXCR5+ICOS+CD134+	Hyperplastic follicles	2% (plasma cells, B-IBs)			positive	positive	2.5	30
4	Female/67	LN	TFHL-AI-1		IIIA	CD3+/CD4+/CD10-/BCL6+/PD1+/CXCL13+/CXCR5+/ICOS+/CD134+	Hyperplastic follicles	Focally up to 30% (intrafollicular B-IBs)	monoclonal		positive	positive	2	70
5	Female/82	LN	TFHL-AI-1		IIIA	CD3+/CD4+/CD10+/BCL6+/PD1+/CXCL13+/CXCR5+/ICOS+/CD134+	Hyperplastic follicles	Focally up to 30% (intrafollicular B-IBs)	monoclonal		positive	positive	3	60
6	Female/53	LN	TFHL-AI-1		IIA	CD3+/CD4+/CD10-/BCL6+/PD1+/CXCL13-/CXCR5+/ICOS+/CD134+	Hyperplastic follicles	0	monoclonal		negative	positive	2	60
7	Male/58	LN	TFHL-AI-2 type A		IIIA	CD5+/CD4+/CD10+/BCL6+/PD1+/ICOS+/CD134+	0	15% (pc, B-Ibs, RS-like)	monoclonal	polyclonal		positive	1	70
8	Male/65	LN	TFHL-AI-2 type A		IIIA	CD3+/CD4+PD1+/CD10+/BCL6+/CXCL13+/CXCR5+/ICOS-/CD134+	0	1% (lymphocytes, plasma cells)	monoclonal		positive	positive	1	20
9	Female/85	LN	TFHL-AI-2 type A		IIA	CD3+/CD4+/CD10+/BCL6+/PD1+/CXCL13+/CXCR5+/ICOS+/CD134+	0	1% (lymphocytes, plasma cells)	monoclonal		positive	positive	3.5	90
10	Male/36	LN	TFHL-AI-2 type A		IVB	CD5+/CD4+/CD10-/BCL6+/PD1+/CXCL13-/CXCR5+/ICOS+/CD134+	EBV-positive mucocutan ulcer (colon)	3% (lymphocytes, B-IBs)	monoclonal	polyclonal	positive	positive	2.5	90
11	Female/74	LN	TFHL-AI-2 type A (tumor cell-rich)		IIIA	CD3+/CD4+/CD10+/BCL6+/PD1+/CXCL13-/CXCR5+/ICOS-/CD134+	0	1% (lymphocytes, plasma cells)	monoclonal		positive	positive	2.5	50
12	Male/54	LN, BM	TFHL-AI-2 type A	TFHL-AI-3	IVB	CD3+/CD4+/CD10+/BCL6+/PD1+/CXCL13-/CXCR5+/ICOS+/CD134+	0	0				positive	1.5	60
13	Male/79	LN	TFHL-AI-2 type A (tumor cell-rich)		IVA	CD3+/CD4+/CD10-/BCL6+/PD1+/CXCL13+/CXCR5+/ICOS+/CD134+	EBV-negative polytypic B-cell proliferation	0	monoclonal	polyclonal	negative	positive	1.5	90
14	Female/76	LN, BM	TFHL-AI-2 type A (tumor cell-rich)	TFHL-AI-2 type B	IVA	CD3+/CD4+CD10+/BCL6+/PD1+/CXCL13+/CXCR5+/ICOS+/CD134+	0	1-2% (plasma cells, B-IBs)	monoclonal			positive	3.5	60
15	Female/71	LN, skin	TFHL-AI-2 type A (tumor cell-rich)		IVE	CD3+/CD4+/CD10-/BCL6+/PD1+/CXCL13+/CXCR5+/ICOS+	0	10% (plasma cells, B-IBs)			positive	positive	2.5	60
16	Female/89	LN	TFHL-AI-2 type A		No data	CD3+/CD4+/CD10+/BCL6+/PD1+/CXCL13+/CXCR5+/ICOS+/CD134+	0	0			negative	positive	1	60
17	Female/78	LN	TFHL-AI-2 type A (tumor cell-rich)		IIIA	CD3+/CD5+/CD4+CD10-/BCL6+/PD1+/CXCL13+/CXCR5+/ICOS+/CD134+	0	1% (lymphocytes, plasma cells)	monoclonal		positive	positive	5	60
18	Male/70	LN	TFHL-AI-2 type A (tumor cell-rich)		IVB	CD3+/CD4+/CD10-/BCL6+/PD1+/CXCL13-/CXCR5+/CD134+	0	1-2% (plasma cells, B-IBs)	monoclonal		positive	positive	2.5	30
19	Male/55	LN	TFHL-AI-2 type B	TFHL-AI-3	IIIB	CD3+/CD4+/CD10+/BCL6+/PD1+/CXCL13+/CXCR5+/ICOS+CD134+	0	5% (plasma cells, B-IBs)	monoclonal	polyclonal	negative	positive	2.5	70
20	Male/68	LN	TFHL-AI-2 type B		IIIB	CD3+/CD4+/CD10+/BCL6+/PD1+/CXCL13+/CXCR5+/ICOS+CD134+	EBV-positive gastric DLBCL (2ys later)	5% (plasma cells, B-IBs)	monoclonal	polyclonal	negative	positive	3	90
21	Female/75	LN	TFHL-AI-2 type B		IIIA	CD3+/CD5+/CD4+/CD10+/BCL6+/PD1+/CXCL13+/CXCR5+/ICOS+/CD134+	Small B-cell hyperplasia	1% (lymphocytes, plasma cells)	polyclonal	polyclonal		positive	2.5	100
22	Male/84	LN	TFHL-AI-2 type B		No data	CD3+/CD4+/CD10+/BCL6+/PD1+/CXCL13+/CXCR5+/ICOS+/CD134+	EBV-positive polymorphic B-cell proliferation (polytypic)	30% (plasma cells, B-IBs, RS-like cells)	polyclonal	polyclonal	negative	positive	3	70
23	Female/81	LN	TFHL-AI-2 type B		IVA	CD5+/CD4+/CD10+/BCL6+/PD1+/CXCL13-/CXCR5+/ICOS+/CD134+	0	0				positive	2.5	60
24	Female/80	LN	TFHL-AI-2 type B (tumor cell-rich)		IIIA	CD3+/CD5+/CD4+/CD10+/BCL6+/PD1+/CXCL13+/CXCR5+/ICOS+/CD134+	0	1-2% (plasma cells, B-IBs)	monoclonal			positive	3.5	100
25	Female/73	LN	TFHL-AI-2 type B		IIIB	CD5+/CD4+/CD10+/BCL6+/PD1+/CXCL13+/CXCR5+/ICOS+/CD134+	EBV-negative large B-cell proliferation (monotypic)	1% (lymphocytes, plasma cells)	monoclonal	polyclonal		positive	1.5	80
26	Female/55	LN	TFHL-AI-2 type B	TFHL-AI-2 type B	No data	CD3+/CD4+/CD10+/PD1+/CXCL13+/CXCR5+/ICOS+/CD134+	0	20% (plasma cells, B-IBs, RS-like cells)	monoclonal	monoclonal	positive	positive	2.5	80
27	Male/77	LN	TFHL-AI-2 type B	TFHL-NOS	IIIE	CD3+/CD5+/CD4+/CD10+/BCL6+/PD1+/CXCL13+/CXCR5+/ICOS+/CD134+	EBV-negative large B-cell proliferation (monotypic)	1% (lymphocytes, plasma cells)	monoclonal	polyclonal	positive	positive	2.5	40
28	Male/74	LN	TFHL-AI-2 type B		IIIB	CD3+/CD4+/CD10+/BCL6+/PD1+/CXCL13+/CXCR5+/ICOS+/CD134+	0	0	monoclonal	polyclonal	negative	positive	2.5	90
29	Female/71	LN	TFHL-AI-2 type B		No data	CD3+/CD5+/CD4+/CD10-/BCL6+/CXCL13+/CXCR5+/ICOS+/CD134+	EBV-positive polymorphic B-cell proliferation (polytypic)	30% (plasma cells, B-IBs, RS-like)	monoclonal	polyclonal	negative	positive	2.5	60
30	Male/67	LN, BM	TFHL-AI-2 type B	TFHL-NOS	IVA	CD3+/CD4+/CD10-/BCL6+/PD1+/CXCL13+/CXCR5+/ICOS+/CD134-	0	5% (plasma cells, B-IBs)	monoclonal	polyclonal	positive	positive	3.5	100
31	Female/74	LN, BM	TFHL-AI-2 type B		IVA	CD3+/CD4+/CD10+/BCL6+/PD1+/CXCL13+/CXCR5+/ICOS+/CD134+	EBV-negative large B-cell proliferation (polytypic)	0	monoclonal	polyclonal	positive	positive	2.5	50
32	Female/74	LN	TFHL-AI-2 type B (tumor cell-rich)		IIIA	CD3+/CD4+/CD10-/BCL6+/PD1+/CXCL13+/CXCR5+/ICOS+/CD134+	0	1% (lymphocytes, plasma cells)	monoclonal	monoclonal	positive	positive	4	80
33	Male/49	LN	TFHL-AI-2 type B (tumor cell-rich)		No data	CD3+/CD4+/CD10-/BCL6-/PD1+/CXCL13+/CXCR5+/ICOS+/CD134+	EBV-negative small B-cell hyperplasia	10% (plasma cells, B-IBs)	monoclonal	monoclonal	negative	positive	4.5	80
34	Male/71	LN	TFHL-AI-2 type B		IIIB	CD3+/CD4+/CD10-/BCL6-/PD1+/CXCL13+/CXCR5+/ICOS+/CD134+	EBV-positive polymorphic B-cell proliferation (polytypic)	30% (plasma cells, B-IBs)	monoclonal	polyclonal	negative	positive	2.5	100
35	Male/71	LN	TFHL-AI-2 type B		IIIA	CD3+/CD4+/CD10-/BCL6+/PD1+/CXCL13+/CXCR5+/ICOS-/CD134+	EBV-positive polymorphic B-cell proliferation (polytypic)	30% (plasma cells, B-IBs)			negative	positive	1.5	90
36	Male/67	LN	TFHL-AI-2 type B (tumor cell-rich)		IVA	CD3+/CD4+/CD10-/BCL6+/PD1+/CXCL13+/CXCR5+/ICOS+/CD134-	EBV-positive polymorphic B-cell proliferation (polytypic)	30% (plasma cells, B-IBs)			negative	positive	4.5	70
37	Male/63	LN	TFHL-AI-2 type B		IVA	CD3+/CD4+/CD10-/BCL6+/PD1+/CXCL13+/CXCR5+/ICOS+/CD134+	0	1% (lymphocytes, plasma cells)			positive	positive	3.5	80
38	Female/71	Tongue	TFHL-AI-2 type B (tumor cell-rich)		IIIE	CD5+/CD4+/CD10-/BCL6-/PD1+/CXCL13+/CXCR5+/ICOS+/CD134+	0	1-2% (plasma cells, B-IBs)			positive	positive	2.5	70
40	Male/56	LN	TFHL-AI-3		IIIA	CD3+/CD4+/CD10+/BCL6+/PD1+/CXCL13+/CXCR5+/ICOS+/CD134+	Small B-cell hyperplasia	2% (plasma cells, B-IBs)	monoclonal	polyclonal		positive	3.5	100
41	Male/63	LN	TFHL-AI-3		IIIA	CD3+/CD4+/CD10+/BCL6+/PD1+/CXCL13+/CXCR5+/ICOS+/CD134+	EBV-negative polymorphic B-cell accumulation (monotypic)	3% (B-IBs, RS-like cells	monoclonal	monoclonal		positive	2.5	90
42	Female/74	LN	TFHL-AI-3		No data	CD3+/CD4+/CD10+/BCL6+/PD1+/CXCL13-/CXCR5+/ICOS+/CD134+	EBV-negative small B-cell proliferation (polytypic)	2% (lymphocytes, plasma cells, RS-like cells)	monoclonal	polyclonal		positive	2.5	90
43	Female/59	LN	TFHL-AI-3		IIIB	CD3+/CD4+/CD10+/BCL6+/PD1+/CXCL13+/CXCR5+/ICOS+/CD134+	EBV-negative polymorophic B-cell proliferation (polytypic)	1% (plasma cells, B-IBs, RS-like cells)	monoclonal			positive	2.5	90
44	Female/63	LN	TFHL-AI-3		IIIA	CD3+/CD4+/CD10+/BCL6+/PD1+/CXCL13+/CXCR5+/ICOS+/CD134+	0	3% (plasma cells, B-IBs, RS-like cells)	monoclonal	monoclonal		positive	2.5	90
45	Male/58	LN, BM	TFHL-AI-3 (tumor cell-rich)		IVB	CD3+/CD4+/CD10+/BCL6+/PD1-/CXCL13+/CXCR5+/ICOS+/CD134+	Plasmacytosis (polytypic)	5% (plasma cells, B-IBs, RS-like cells)	monoclonal	polyclonal	negative	positive	3.5	70
46	Female/43	LN, BM	TFHL-AI-3	TFHL-AI-3	IVB	CD3+/CD4+/CD10+/BCL6+/PD1+/CXCL13+/CXCR5+/ICOS+/CD134-	Small B-cell hyperplasia	3% (plasma cells, B-IBs, RS-like cells)	monoclonal			positive	2.5	70
47	Male/74	LN, BM	TFHL-AI-3		IVB	CD3+/CD4+/CD10+/BCL6+/PD1+/CXCL13-/CXCR5-/ICOS+/CD134+	0	5% (plasma cells, B-IBs, RS-like cells)	monoclonal	polyclonal		positive	2.5	80
48	Male/73	LN	TFHL-AI-3		IVB	CD3+/CD4+/CD10+/BCL6+/PD1+/CXCL13+/CXCR5+/ICOS-/CD134+	0	<1%	monoclonal			positive	2.5	100
49	Male/67	LN	TFHL-AI-3		IIIB	CD3+/CD4+/CD10+/BCL6+/PD1+/CXCL13+/CXCR5+/ICOS+/CD134+	0	1% (plasma cells, B-IBs, RS-like cells)	monoclonal	polyclonal	negative	positive	2.5	90
50	Female/70	LN	TFHL-AI-3 (tumor cell-rich), cutaneous Kaposi sarcoma		IVB	CD3+/CD4+/CD10+/BCL6+/PD1+/CXCL13-/CXCR5+/ICOS+/CD134+	0	10% (plasma cells, B-IBs, RS-like cells)	monoclonal	monoclonal	positive	positive	4.5	80
51	Male/80	LN	TFHL-AI-3 (tumor cell-rich)		IIIA	CD3+/CD4+/CD10+/BCL6+/PD1+/CXCL13-/CXCR5+/ICOS+/CD134+	0	1% (lymphocytes, plasma cells)	monoclonal	polyclonal		positive	3.5	90
52	Female/67	LN	TFHL-AI-3 (tumor cell-rich)		IIIA	CD3+/CD4+/CD10+/BCL6+/PD1+/CXCL13+/CXCR5+/ICOS+/CD134+	0	1-2% (plasma cells, B-IBs)	monoclonal	polyclonal		positive	3	90
53	Female/69	LN	TFHL-AI-3 (tumor cell-rich)		IIIB	CD3+/CD4+/CD10+/BCL6+/PD1+/CXCL13+/CXCR5+/ICOS+/CD134+	0	1-2% (plasma cells, B-IBs)	monoclonal	polyclonal		positive	4.5	90
54	Female/76	LN	TFHL-AI-3		IIE	CD3+/CD4+/CD10-/PD1+/CXCL13+/CXCR5+/ICOS+/CD134-	0	0	monoclonal	polyclonal	positive	positive	3.5	100
55	Female/76	LN	TFHL-AI-3		IIIA	CD3+/CD4+/CD10-/PD1+/CXCL13+/CXCR5+/ICOS+/CD134+	0	10% (lymphocytes, plasma cells)	monoclonal	monoclonal	negative	positive	3.5	90
56	Male/78	LN	TFHL-AI-3		IIA	CD3+/CD4+/CD10+/BCL6+/PD1+/CXCL13+/CXCR5+/ICOS+/CD134+	EBV-negative polymorophic B-cell proliferation (polytypic)	1-2% (plasma cells, B-IBs)	monoclonal	polyclonal	positive	positive	3.5	90
57	Male/80	LN	TFHL-AI-3		IIA	CD3+/CD4+/CD10-/CXCL13+/CXCR5+/ICOS+/CD134+	EBV-positive polymorophic B-cell proliferation (polytypic)	30% (plasma cells, B-IBs, RS-like cells)	monoclonal	polyclonal	positive	positive	4.5	80
58	Male/67	LN	TFHL-AI-3 (tumor cell-rich)		IIIA	CD3+/CD4+/CD10-/BCL6+/PD1+/CXCL13+/CXCR5+/ICOS+/CD134+	0	5% (plasma cells, B-IBs)	monoclonal		positive	positive	3.5	80
59	Female/74	LN	TFHL-AI-3		IIIA	CD3+/CD4+/CD10+/BCL6+/PD1+/CXCL13+/CXCR5+/ICOS+/CD134+	0	1% (lymphocytes, plasma cells)	monoclonal		negative	positive	4	70
60	Male/72	LN	TFHL-AI-3 (tumor cell-rich)		IIIA	CD3+/CD4+/CD10+//BCL6+/PD1+/CXCL13+/CD134+	0	0	monoclonal			positive	4.5	70
61	Male/43	LN	TFHL-AI-3		IVB	CD3+/CD4+/CD10-/BCL6+/PD1+/CXCL13+/CXCR5+/ICOS+/CD134+	0	5% (plasma cells, B-IBs, RS-like cells)	monoclonal			positive	3.5	100
62	Female/82	LN	TFHL-AI-3 (tumor cell-rich)		IIIA	CD3+/CD4+/CD10-/BCL6+/PD1+/CXCL13+/CXCR5+/ICOS+/CD134+	0	5% (lymphocytes, plasma cells)	monoclonal	polyclonal	positive	positive	4.5	90
63	Male/58	LN	TFHL-AI-3		IIIA	CD3+/CD4+/CD10+/BCL6+/PD1+/CXCL13+/CXCR5+/ICOS-/CD134+	EBV-positive polymorophic B-cell proliferation (polytypic)	30% (plasma cells, B-IBs, RS-like cells)	monoclonal	polyclonal	negative	positive	3.5	70
64	Male/75	LN	TFHL-AI-3		IIIA	CD3+/CD4+/CD10+/BCL6+/PD1+/CXCL13+/CXCR5+/ICOS-/CD134+	0	10% (plasma cells, B-IBs, RS-like cells)			positive	positive	2.5	70
65	Female/53	LN	TFHL-AI-3		IIIA	CD3+/CD4-/CD8-/CD10+/BCL6+/PD-1+/CXCL13+/CXCR5+/ICOS+CD134+	0	0			positive	positive	3	100
66	Female/55	LN	TFHL-F	TFHL-AI-3	IIIA	CD3+/CD4+/CD10+/BCL6+/PD1+/CXCL13+/CXCR5+/ICOS+/CD134+	0	1% (lymphocytes, plasma cells)	monoclonal	polyclonal		positive	1	40
67	Male/23	LN, BM	TFHL-F	TFHL-F	IVB	CD3+/CD5+/CD7+/CD4+/CD10+/BCL6+/PD1+/CXCL13+/ICOS+/CD134+	Small B-cell hyperplasia	10% (B-IBs, RS-like cells)	monoclonal	polyclonal	negative	positive	2	40
68	Female/76	LN	TFHL-F		IVE	CD3+/CD4+/CD10-/PD1+/CXCL13+/CXCR5+ICOS+/CD134+	0	10% (B-IBs, RS-like cells)	monoclonal		positive	positive	2	40
69	Male/73	LN, BM	TFHL-F		IVB	CD5+/CD10+/BCL6+/PD1+/CXCL13+/CXCR5+/ICOS+CD134+	0	10% (B-IBs, RS-like cells)	monoclonal		positive	positive	1.5	20
70	Male/61	LN	TFHL-F	TFHL-AI-2A (tumor cell-rich)	IIIB	CD3+/CD4+CD10+/BCL6+/PD1+/CXCL13+/CXCR5+/CD134+	Small B-cell hyperplasia	10% (B-IBs, RS-like cells)	monoclonal	polyclonal	positive	positive	1	30
71	Female/74	LN	TFHL-F		IVB	CD3+/CD4+/CD10+/BCL6+/PD1+/CXCL13+/CXCR5+/ICOS+/CD134+	0	5% (plasma cells, B-IBs, RS-like cells)			positive	positive	2	90
72	Male/89	LN	TFHL-NOS (monomorphic) type A (EBV-positive)		IVB	CD3+/CD4+/CD10-/BCL6+PD1+/CXCL13+CXCR5+ICOS-/CD134-	0	1			positive	positive	1.5	5
73	Male/66	LN	TFHL-NOS (monomorphic) type A	TFHL-NOS (monomorphic) type A	IIIA	CD3+/CD4+/CD10-/BCL6+/PD1+/CXCL13+/CXCR5+ICOS+/CD134+	0	5% (plasma cells, B-IBs, RS-like cells)			negative	positive	1.5	40
74	Male/18	LN	TFHL-NOS (monomorphic) type A	TFHL-NOS	IIA	CD3+/CD4+/BCL6+/PD1+/CXCL13+/CXCR5-ICOS+/CD134+	0	0	monoclonal		negative	positive	1.5	5
75	Male/64	LN, BM	TFHL-NOS (T-zone pattern) type B		IVA	CD5+/CD4+/BCL6+CD10-/PD1+/CXCL13+/CXCR5-/ICOS-/CD134+	0	1-2% (plasma cells, B-IBs)			positive	positive	3.5	70
76	Female/64	LN	TFHL-NOS (T-zone pattern) type B		No data	CD3+/CD4+/CD10-/BCL6+/PD1+/CXCL13+/CXCR5-/ICOS+/CD134+	0	1-2% (plasma cells, B-IBs)	monoclonal		negative	positive	2.5	60
77	Male/70	LN	TFHL-NOS (T-zone pattern) type B		IIIA	CD3+/CD4+/CD10-/BCL6+/PD1+/CXCL13+CXCR5-/ICOS+/CD134-	0	10% (plasma cells, B-IBs)	polyclonal			positive	1.5	30
78	Male/82	LN	TFHL-NOS (T-zone pattern) type B		No data	CD3+/CD4+/CD10-/BCL6+/PD1+/CXCL13+/CXCR5-/ICOS+/CD134+	0	0			positive	positive	2.5	70
79	Male/77	LN	TFHL-NOS (T-zone pattern) type B		IVA	CD3+/CD4+/CD10+/BCL6+/PD1+/CXCL13+/CXCR5-/ICOS-/CD134+	0	0	monoclonal		negative	positive	3.5	80
80	Female/74	LN	TFHL-NOS (T-zone pattern) type B		IIIA	CD3+/CD4+/CD10-/BCL6+/PD1+CXCL13+/CXCR5-/ICOS+/CD134-	0	10% (plasma cells, B-IBs)		polyclonal		positive	2.5	60
81	Female/77	LN	TFHL-NOS (T-zone pattern) type B		IVA	CD3+/CD4+/CD10-/BCL6+/PD1+CXCL13+/CXCR5-/ICOS+/CD134+	0		monoclonal	polyclonal	negative	positive	1.5	80
82	Male/84	LN	TFHL-NOS (T-zone pattern) type B		IVA	CD3+/CD4+/CD10-/BCL6+/PD1+CXCL13+/CXCR5-/ICOS+/CD134-	0	Focally up to 20% (plasma cells, B-IBs)		polyclonal	negative	positive	1.5	80
83	Male/77	LN	TFHL-NOS (T-zone pattern) type B	TFHL-NOS	IVA	CD3+/CD4+/CD10+/BCL6+/PD1+CXCL13-/CXCR5-/ICOS+/CD134-	EBV-negative polymorophic B-cell proliferation (polytypic)	10% (B-IBs, RS-like cells)	oligoclonal	polyclonal	negative	positive	2.5	80
84	Male/65	LN	TFHL-NOS (polymorphic) type C (tumor cell-rich)		IIIA	CD3+/CD5+/CD4+/CD10-/BCL6-/PD1+/CXCL13+/CXCR5-/ICOS+/CD134+	Polyclonal plasmacytosis	0	monoclonal	polyclonal	negative	positive	2.5	50
85	Female/50	LN	TFHL-NOS (polymorphic) type C		IVA	CD3+/PD1+/CD10-/BCL6+/CXCL13-/CXCR5-/ICOS+/CD134+	0	<1%	monoclonal		negative	positive	1.5	70
86	Female/90	LN	TFHL-NOS (polymorphic) type C		No data	CD5+/CD4+/CD10-/BCL6+/PD1+/CXCL13+/CXCR5-/ICOS+/CD134+	0	0	monoclonal	polyclonal	positive	positive	1.5	70
87	Male/73	LN, BM	TFHL-NOS (polymorphic) type C (tumor cell-rich)		IVB	CD3+/CD4+/CD10-/PD1+/CXCL13+/CXCR5+/ICOS-/CD134+	EBV-positive polymorophic B-cell proliferation (polytypic)	30% (plasma cells, B-IBs, RS-like cells)	monoclonal		negative	positive	2,5	100
88	Male/66	LN, BM	TFHL-NOS (polymorphic) type C with eosinophilia		IVA	CD3+/CD4+/CD10-/BCL6+/PD1+/CXCL13+/CXCR5-/ICOS-/CD134+	Polyclonal plasmacytosis	<1%	monoclonal	polyclonal	positive	positive	4.5	90
89	Male/68	LN	TFHL-NOS (polymorphic) type C (tumor cell-rich)		IIIA	CD3+/CD4+/CD10-/PD1+/CXCL13+/CXCR5+/ICOS-/CD134+	0	0	monoclonal		positive	positive	3.5	90
90	Female/74	LN	TFHL-NOS (polymorphic) type C (tumor cell-rich)		IIIA	CD3+/CD4-/CD10-/BCL6+/PD1+/CXCL13+/CXCR5-/ICOS+/CD134+	0	0		polyclonal		positive	4	90
91	Female/74	LN	TFHL-NOS (polymorphic) type C		IIA	CD3+/CD4+/CD10-/BCL6-/PD1+/CXCL13+/CXCR5-/ICOS+/CD134+	0	0			positive	positive	4	100
92	Female/68	LN, BM	TFHL-NOS (polymorphic) type C		IVA	CD3+/CD5+/CD4+/CD10-/BCL6+/PD1+/CXCL13+/CXCR5-/ICOS+/CD134-	Plasmacytosis (montypic)	0			negative	positive	2.5	90
93	Female/89	LN	TFHL-NOS (polymorphic) type C (tumor cell-rich)		IIIA	CD3+/CD10-/BCL6+/PD1+CXCL13-/CXCR5-/ICOS+/CD134+	0	5% (plasma cells)	monoclonal		negative	positive	3.5	40
94	Male/55	LN	non-TFH PTCL NOS (immunoblastic)		IIIA	CD3+/CD5+/CD4-/CD10-/BCL6-/PD1-/CXCL13-/CXCR5-/ICOS-/CD134-	0					negative	0	5
95	Female/37	LN	non-TFH PTCL NOS (immunoblastic)		IIIA	CD5+/CD4+/CD10-/BCL6-/PD1-/CXCL13-/CXCR5-ICOS-/CD134-	0	0				negative	0	5
96	Male/82	LN	non-TFH PTCL NOS (monomorphic)		IE	CD3+/CD4+/BCL6-/PD1-/CXCL13-/CXCR5+/ICOS-	0	0	monoclonal			negative	0	5
97	Female/54	LN	non-TFH PTCL NOS (T-zone pattern)		IVA	CD3+/CD4+/CD10-/Bcl6-/PD1+/CXCL13-/CXCR5-/ICOS-/CD134+	0					negative	0	5
98	Female/23	LN	non-TFH PTCL NOS (T-zone pattern)		No data	CD5+/CD4-/CD10-/BCL6-/PD1+/CXCL13-/CXCR5-/CD134-	0	0.01				positive	4	30
99	Female/71	LN	non-TFH PTCL NOS (T-zone pattern)		IIIB	CD3+/CD4+/CD10-/BCL6+/PD1-/CXCL13-/CXCR5-/ICOS-/CD134-	0		polyclonal			negative	0	70
100	Female/46	LN	non-TFH PTCL NOS (T-zone pattern)		IA	CD3+/CD4+/CD10-/BCL6-/PD1+/CXCL13-/CXCR5-/ICOS+CD134-	0	10% (plasma cells, B-IBs, RS-like cells)	monoclonal			negative	0	30
101	Male/56	LN	non-TFH PTCL NOS (pleomorphic)		IVA	CD3+/CD4+/CD10-/BCL6-/PD1-/CXCL13-/CXCR5+/ICOS+/CD134-	0	0				negative	0	30
102	Male/61	LN	non-TFH PTCL NOS (pleomorphic)		IIIA	CD3+/CD4+/CD10-/BCL6+/PD-1+/CXCL13-/CXCR5-/ICOS+/CD134-	0	1-2% (RS-like cells)				negative	0	40
103	Female/52	LN	non-TFH PTCL NOS (pleomorphic)		IVB	CD3+/CD4+/BCL6-/PD1-CXCL13-/CXCR5-/ICOS+	0	<1%				negative	0	60
								0
104	Male/51	LN	PTCL NOS, cytotoxic		IIA	CD3+/CD4+/CD8+/TIA1+/BCL6-/PD1-/CXCL13-/CXCR5-/ICOS+/CD134+	0		polyclonal			negative	0	40
105	Male/25	LN, gingiva	PTCL NOS, cytotoxic		4E	CD3+/CD4-/CD8+/TIA1+/CD10-/BCL6-/PD1-/CXCL13-/CXCR5-/ICOS-/CD134-	0	0				negative	0	40
106	Female/71	LN	PTCL NOS, cytotoxic		IIIA	CD3-/CD4-/CD8+/grazyme+/PD1-/CXCL13-/CXCR5-/ICOS-	0		monoclonal			negative	0	40
107	Female/59	LN	PTCL NOS, cytotoxic		No data	CD3+/CD5+/CD4-/CD8+/PD1-/CXCL13-/CXCR5-/ICOS-	0					negative	0	60
108	Female/72	LN	PTCL NOS, cytotoxic		IIIA	CD3+/CD4-/CD8+/PD1-/BCL6-/CD10-/PD1-/CXCL13-/CXCR5-/ICOS-	0	0				negative	0	60
109	Male/67	LN	PTCL NOS, cytotoxic		IVA	CD3+/CD4+/CD8+/TIA1+/BCL6-/ICOS-	0	0				negative	0	5
110	Male/62	Tonsil	PTCL NOS, cytotoxic		IE	CD3+/CD4-/CD8-/TIA1+/CD10-/BCL6-/PD1+/CXCL13-/CXCR5-/ICOS-	0		monoclonal			negative	0	20
111	Female/53	Tonsil	PTCL NOS, cytotoxic		IE	CD5+/CD4-/CD8+/TIA1+/BCL6-/PD1-/CXCL13+/CXCR5-ICOS+/CD134+	0					negative	0	40
